# Supplementary material for: Analysis of spatial patterns and influencing factors of farmland transfer in China based on ESDA-GeoDetector
Source: Sci Rep. 2024 May 31;14:12485. doi: 10.1038/s41598-024-62931-1 (PMC11139945; doi:10.1038/s41598-024-62931-1)
Supplement: Supplementary file 1 — Supplementary Information 1. [file 41598_2024_62931_MOESM1_ESM.xlsx]

## Sheet: Sheet1
	2015	2016	2017	2018	2019	2020		unit：10000 hectares
Beijing	16.3314	16.9614	17.6486	18.8574	19.8722	18.147
Tianjin	10.6278	12.0477	12.5657	12.0276	12.776	13.8001
Hebei	154.947	174.073	186.79	202.249	180.595	180.758
Shanxi	52.6646	54.3769	57.0926	61.6075	53.5989	56.6513
Inner Mongolia	212.475	239.632	244.43	253.869	256.086	262.104
Liaoning	107.373	120.105	129.487	124.819	125.187	124.998
Jilin	109.793	136.783	154.867	171.826	170.342	186.74
Heilongjiang	459.821	436.668	443.35	439.359	437.124	438.704
Shanghai	8.64545	8.74824	8.80761	9.94015	10.0235	10.195
Jiangsu	206.321	207.521	210.703	206.334	205.439	224.737
Zhejiang	63.6666	67.0083	70.0146	72.0229	74.632	74.7254
Anhui	199.607	219.584	242.344	252.328	263.383	264.864
Fujian	29.9625	34.1495	35.9145	36.4406	36.0921	33.7669
Jiangxi	71.4038	76.1298	88.084	106.639	113.692	118.282
Shandong	164.785	190.592	211.723	231.071	259.361	275.262
Henan	259.137	250.453	257.855	263.073	255.216	253.301
Hubei	110.897	120.016	135.891	149.863	160.05	149.2
Hunan	124.098	136.11	145.207	159.772	171.136	159.719
Guangdong	55.6105	56.0001	77.4019	78.1526	90.7153	118.408
Guangxi	44.5834	48.5531	55.4694	60.8318	72.2419	68.1383
Hainan	1.8253	2.63546	4.20585	4.13931	2.70107	3.95658
Chongqing	96.9022	98.6069	100.019	102.519	101.986	101.451
Sichuan	107.993	131.354	142.28	152.915	180.939	181.519
Guizhou	58.4672	63.5688	65.0812	81.5391	94.893	81.2415
Yunnan	49.9669	55.3962	59.5459	65.4844	73.271	80.9963
Shaanxi	59.202	81.2503	92.2311	100.282	94.4411	94.6763
Gansu	74.8745	82.2581	87.5379	90.0804	91.6539	83.2991
Qinghai	10.252	11.4322	13.1984	13.8257	13.3465	13.1812
Ningxia	18.8512	19.9496	20.271	20.2884	21.0583	20.7678
Xinjiang	37.8072	42.7561	44.0708	51.3128	58.0167	70.1908
