# Supplementary material for: Analysis of spatial patterns and influencing factors of farmland transfer in China based on ESDA-GeoDetector
Source: Sci Rep. 2024 May 31;14:12485. doi: 10.1038/s41598-024-62931-1 (PMC11139945; doi:10.1038/s41598-024-62931-1)
Supplement: Supplementary file 2 — Supplementary Information 2. [file 41598_2024_62931_MOESM2_ESM.xlsx]

## Sheet: Sheet1
	Farmland area in 2015(10000 hectares)	Farmland area in 2020(10000 hectares)	Farmland transfer area in 2015 (10000 hectares)	Farmland transfer area in 2020 (10000 hectares)	Farmland transfer rate in 2015（%）	Farmland transfer rate in 2020（%）
China	8949.12	10411.1	2978.89	3763.78	33.287	36.1517
Beijing	28.7277	27.9806	16.3314	18.147	56.8491	64.8555
Tianjin	32.421	27.8281	10.6278	13.8001	32.7807	49.5904
Hebei	562.105	539.571	154.947	180.758	27.5655	33.5004
Shanxi	324.794	344.694	52.6646	56.6513	16.2148	16.4353
Inner Mongolia	653.805	670.508	212.475	262.104	32.4982	39.0903
Liaoning	338.828	358.132	107.373	124.998	31.6895	34.9027
Jilin	424.87	450.803	109.793	186.74	25.8416	41.4237
Heilongjiang	862.067	757.808	459.821	438.704	53.3393	57.8912
Shanghai	11.7306	11.1897	8.64545	10.195	73.7	91.1107
Jiangsu	341.72	351.289	206.321	224.737	60.3773	63.9748
Zhejiang	126.161	122.147	63.6666	74.7254	50.4646	61.1768
Anhui	423.274	531.07	199.607	264.864	47.1579	49.8736
Fujian	100.104	106.665	29.9625	33.7669	29.9316	31.6569
Jiangxi	241.721	244.532	71.4038	118.282	29.5397	48.3709
Shandong	625.368	616.444	164.785	275.262	26.35	44.6531
Henan	651.173	736.804	259.137	253.301	39.7955	34.3784
Hubei	300.156	411.48	110.897	149.2	36.9464	36.2592
Hunan	334.204	350.574	124.098	159.719	37.1325	45.5594
Guangdong	192.564	235.099	55.6105	118.408	28.879	50.3652
Guangxi	240.14	316.35	44.5834	68.1383	18.5656	21.5389
Hainan	38.9531	43.0624	1.8253	3.95658	4.68589	9.18801
Chongqing	233.749	234.021	96.9022	101.451	41.4556	43.3513
Sichuan	389.068	607.302	107.993	181.519	27.7567	29.8894
Guizhou	208.073	424.749	58.4672	81.2415	28.0994	19.1269
Yunnan	279.649	743.339	49.9669	80.9963	17.8677	10.8963
Shaanxi	330.791	356.252	59.202	94.6763	17.8971	26.5757
Gansu	320.745	430.816	74.8745	83.2991	23.3439	19.3352
Qinghai	47.5299	53.6933	10.252	13.1812	21.5697	24.549
Ningxia	73.8738	109.322	18.8512	20.7678	25.5181	18.9969
Xinjiang	210.755	197.558	37.8072	70.1908	17.9389	35.5293
