# Supplementary material for: Analysis of spatial patterns and influencing factors of farmland transfer in China based on ESDA-GeoDetector
Source: Sci Rep. 2024 May 31;14:12485. doi: 10.1038/s41598-024-62931-1 (PMC11139945; doi:10.1038/s41598-024-62931-1)
Supplement: Supplementary file 3 — Supplementary Information 3. [file 41598_2024_62931_MOESM3_ESM.xlsx]

## Sheet: Sheet1
	Farmland transfer area	Farmland transfer rate	GDP per capita	Regional farmland area	Total power of agricultural machinery per hectare	Proportion of disaster-affected area	Grain yield per unit area	Proportion of farmland transferred by leasing (subcontracting)	Proportion of farmland transferred to family farms and cooperatives	Proportion of family farms supported by loans	Proportion of non-agricultural population	Proportion of migrant labor force
	Ten thousand hectares	%	yuan	Ten thousand hectares	Kw/ha	%	Kg/ha	%	%	%	%	%
Beijing	18.147	64.8555	164889	27.9806	12.2403	1.62933	6237.22	97.3356	5.24731	0.381497	87.55	29.7253
Tianjin	13.8001	49.5904	101614	27.8281	8.70945	4.10305	6516.28	93.53	68.0994	1.23541	84.7	30.2587
Hebei	180.758	33.5004	48564	539.571	9.84708	4.59119	5941.49	78.3608	33.0317	0.161721	60.07	33.4939
Shanxi	56.6513	16.4353	50528	344.694	4.50459	29.0809	4550.48	84.8074	28.2833	0.933094	62.53	39.8578
Inner Mongolia	262.104	39.0903	72062	670.508	4.5668	26.656	5362.2	95.9789	20.3857	0.964194	67.48	35.8192
Liaoning	124.998	34.9027	58872	358.132	5.76356	30.82	6630.76	79.5461	20.2952	0.488608	72.14	36.3441
Jilin	186.74	41.4237	50800	450.803	6.33539	19.8244	6693.65	92.7496	27.0365	0.552883	62.64	41.0233
Heilongjiang	438.704	57.8912	42635	757.808	4.54397	21.3178	5222.74	92.7686	31.4376	1.7676	65.61	46.6433
Shanghai	10.195	91.1107	155768	11.1897	4.00078	2.03762	7996.5	98.5875	48.7785	0.831863	89.3	44.0715
Jiangsu	224.737	63.9748	121231	351.289	6.97181	1.81322	6898.59	80.0707	43.4354	2.25135	73.44	53.3873
Zhejiang	74.7254	61.1768	100620	122.147	9.00074	5.66394	6097.24	92.4665	28.7231	3.00104	72.17	36.6554
Anhui	264.864	49.8736	63426	531.07	7.71093	14.0383	5513.68	83.8057	44.5244	3.36111	58.33	55.2478
Fujian	33.7669	31.6569	105818	106.665	7.72513	4.00294	6019.89	83.1153	21.5261	0.604204	68.75	45.1342
Jiangxi	118.282	48.3709	56871	244.532	4.59039	16.7104	5736.14	85.115	32.4132	2.75473	60.44	50.6416
Shandong	275.262	44.6531	72151	616.444	10.0694	3.50993	6577.07	86.347	28.6919	0.628435	63.05	39.8893
Henan	253.301	34.3784	55435	736.804	7.12398	4.56427	6356.2	85.8369	40.5541	0.618259	55.43	51.1427
Hubei	149.2	36.2592	74440	411.48	5.80119	20.468	5871.31	79.9495	34.1708	1.02199	62.89	56.0685
Hunan	159.719	45.5594	62900	350.574	7.84395	9.72727	6341.17	74.4929	53.5872	2.42269	58.76	55.218
Guangdong	118.408	50.3652	88210	235.099	5.60537	1.88912	5749.54	66.7677	22.93	0.164419	74.15	40.4971
Guangxi	68.1383	21.5389	44309	316.35	6.38809	4.57322	4882.22	77.3374	22.5027	0.869674	54.2	42.2523
Hainan	3.95658	9.18801	55131	43.0624	9.0944	5.96839	5374.95	71.1257	26.2294	0.137572	60.27	26.9076
Chongqing	101.451	43.3513	78170	234.021	4.44181	4.69978	5398.63	75.4923	25.9363	3.13311	69.46	57.3945
Sichuan	181.519	29.8894	58126	607.302	4.82644	6.42138	5587.87	78.6296	38.7659	2.4698	56.73	54.5121
Guizhou	81.2415	19.1269	46267	424.749	4.71645	4.26278	3840.09	66.7212	42.1767	3.03217	53.15	54.9578
Yunnan	80.9963	10.8963	51975	743.339	3.98687	17.5258	4549.36	83.0684	16.0632	2.71704	50.05	36.5698
Shaanxi	94.6763	26.5757	66292	356.252	5.73928	12.7932	4247.92	76.4999	29.0172	1.14979	62.66	53.5064
Gansu	83.2991	19.3352	35995	430.816	5.82303	10.0615	4556.72	79.3528	37.0431	3.42713	52.23	45.4103
Qinghai	13.1812	24.549	50819	53.6933	8.59993	7.54288	3703.45	93.813	57.2095	10.483	60.08	46.6088
Ningxia	20.7678	18.9969	54528	109.322	5.48544	14.9378	5602.18	95.1025	37.8068	6.35927	64.96	45.2458
Xinjiang	70.1908	35.5293	53593	197.558	4.66465	10.164	7099.81	93.8232	25.8402	5.94599	56.53	40.8034
