# Supplementary material for: Analysis of spatial patterns and influencing factors of farmland transfer in China based on ESDA-GeoDetector
Source: Sci Rep. 2024 May 31;14:12485. doi: 10.1038/s41598-024-62931-1 (PMC11139945; doi:10.1038/s41598-024-62931-1)
Supplement: Supplementary file 4 — Supplementary Information 4. [file 41598_2024_62931_MOESM4_ESM.xlsx]

## Sheet: Sheet1
	farmers（10000 hectares）	specialized cooperatives（10000 hectares）	enterprises（10000 hectares）	other entities（10000 hectares）			farmers（%）	specialized cooperatives（%）	enterprises（%）	other entities（%）
China	2133.8	763.534	370.569	280.023		China	60.1422	21.5206	10.4447	7.89259
Beijing	2.42363	0.427853	3.87974	11.1091		Beijing	13.5851	2.39824	21.747	62.2696
Tianjin	7.54119	3.14879	2.64893	0.461187		Tianjin	54.6459	22.8172	19.195	3.34191
Hebei	86.889	40.8255	18.3228	19.895		Hebei	52.3641	24.6037	11.0423	11.9898
Shanxi	33.1271	10.9455	5.99288	2.60809		Shanxi	62.8913	20.7798	11.3774	4.95142
Inner Mongolia	177.526	38.4219	25.5006	12.162		Inner Mongolia	69.9994	15.15	10.055	4.79555
Liaoning	83.0508	16.451	6.21409	7.81437		Liaoning	73.153	14.4904	5.47351	6.88307
Jilin	133.295	33.8059	2.11625	12.1218		Jilin	73.506	18.6423	1.16701	6.6846
Heilongjiang	359.286	59.2704	3.37514	7.34094		Heilongjiang	83.6965	13.8072	0.786247	1.71009
Shanghai	3.96577	2.98037	1.15108	2.09776		Shanghai	38.8992	29.2337	11.2906	20.5764
Jiangsu	131.735	34.866	20.9693	27.7551		Jiangsu	61.1795	16.1923	9.73842	12.8898
Zhejiang	49.2323	12.9123	5.57251	5.78403		Zhejiang	66.9817	17.5675	7.58153	7.86931
Anhui	155.355	56.2448	23.6852	13.6524		Anhui	62.4073	22.5939	9.51453	5.48428
Fujian	21.4091	4.95461	2.57357	2.34778		Fujian	68.4323	15.837	8.22621	7.50448
Jiangxi	72.6766	24.2857	7.8607	9.08952		Jiangxi	63.8004	21.3196	6.90065	7.97939
Shandong	147.717	55.9635	32.8758	23.7646		Shandong	56.7443	21.4979	12.6289	9.12893
Henan	136.163	65.1722	24.0792	2.74266		Henan	59.6794	28.5647	10.5538	1.2021
Hubei	77.5738	37.4025	13.8888	12.1036		Hubei	55.0291	26.5325	9.85238	8.58605
Hunan	75.1759	51.8889	9.20589	7.82353		Hunan	52.1713	36.0104	6.38879	5.42945
Guangdong	63.155	15.911	13.3298	11.0169		Guangdong	61.0708	15.3859	12.8899	10.6533
Guangxi	30.5938	12.1426	9.80001	7.86288		Guangxi	50.6526	20.1039	16.2254	13.0182
Hainan	1.81391	0.825953	0.85842	0.330613		Hainan	47.3742	21.5716	22.4195	8.6347
Chongqing	37.0319	21.3734	23.8496	11.3309		Chongqing	39.57	22.8384	25.4842	12.1075
Sichuan	82.2891	47.3063	26.3322	19.2585		Sichuan	46.9724	27.0035	15.031	10.9932
Guizhou	22.92	28.8272	18.3162	9.13013		Guizhou	28.9418	36.401	23.1284	11.5289
Yunnan	30.0382	11.7772	17.3584	15.863		Yunnan	40.0313	15.6952	23.1332	21.1403
Shaanxi	33.9031	21.316	21.8195	7.35203		Shaanxi	40.174	25.2587	25.8554	8.71191
Gansu	26.4527	27.1359	12.6694	9.08816		Gansu	35.1082	36.015	16.8149	12.0619
Qinghai	5.27847	6.30466	0.912853	0.498407		Qinghai	40.6212	48.5183	7.02498	3.83555
Ningxia	6.10311	6.39971	7.4173	0.603307		Ningxia	29.7373	31.1824	36.1407	2.9396
Xinjiang	40.0796	14.2463	7.99322	7.01496		Xinjiang	57.8065	20.5473	11.5286	10.1176
