# Supplementary material for: Analysis of spatial patterns and influencing factors of farmland transfer in China based on ESDA-GeoDetector
Source: Sci Rep. 2024 May 31;14:12485. doi: 10.1038/s41598-024-62931-1 (PMC11139945; doi:10.1038/s41598-024-62931-1)
Supplement: Supplementary file 5 — Supplementary Information 5. [file 41598_2024_62931_MOESM5_ESM.xlsx]

## Sheet: Sheet1
	leasing (subcontracting)（10000 hectares）	transfer（10000 hectares）	exchange（10000 hectares）	share cooperation（10000 hectares）	other forms（10000 hectares）			leasing (subcontracting)（%）	transfer（%）	exchange（%）	share cooperation（%）	other forms（%）
China	3166.48	90.5982	125.254	195.107	186.339		China	84.1304	2.40711	3.32787	5.18381	4.95084
Beijing	17.6634	0.289007	0.01764	0.176867	0		Beijing	97.3356	1.59259	0.0972064	0.974635	0
Tianjin	12.9072	0	0	0.818607	0.0742533		Tianjin	93.53	0	0	5.93189	0.538064
Hebei	141.644	9.45647	5.36967	9.15695	15.1316		Hebei	78.3608	5.23155	2.97063	5.06585	8.37118
Shanxi	48.0445	1.18021	2.7976	1.28128	3.34769		Shanxi	84.8074	2.08328	4.93828	2.2617	5.9093
Inner Mongolia	251.564	4.62795	3.86501	0.995187	1.05123		Inner Mongolia	95.9789	1.76569	1.47461	0.379692	0.401073
Liaoning	99.4309	3.59493	7.87269	6.00611	8.09325		Liaoning	79.5461	2.876	6.29826	4.80497	6.47471
Jilin	173.2	3.86712	1.53297	3.20009	4.93919		Jilin	92.7496	2.07086	0.820912	1.71367	2.64496
Heilongjiang	406.979	8.37658	1.05537	15.2823	7.01035		Heilongjiang	92.7686	1.90939	0.240566	3.48352	1.59797
Shanghai	10.051	0	0	0.13292	0.0110867		Shanghai	98.5875	0	0	1.30378	0.108746
Jiangsu	179.948	6.30406	3.10735	24.3174	11.0596		Jiangsu	80.0707	2.80509	1.38266	10.8204	4.92116
Zhejiang	69.096	0.79798	0.42624	1.39755	3.00764		Zhejiang	92.4665	1.06788	0.570409	1.87024	4.02492
Anhui	221.971	4.37051	11.5556	6.24752	20.7191		Anhui	83.8057	1.6501	4.36286	2.35877	7.82255
Fujian	28.0655	1.16375	1.31805	0.57878	2.64083		Fujian	83.1153	3.44643	3.90339	1.71405	7.82078
Jiangxi	100.676	2.19436	2.1756	4.85824	8.37811		Jiangxi	85.115	1.85519	1.83933	4.10732	7.08314
Shandong	237.68	3.74525	11.1951	13.5122	9.12899		Shandong	86.347	1.36062	4.06709	4.90885	3.31648
Henan	217.426	5.62595	19.5186	9.79959	0.931273		Henan	85.8369	2.22105	7.70568	3.86875	0.367655
Hubei	119.284	4.31037	3.92051	11.0025	10.6818		Hubei	79.9495	2.889	2.62769	7.37437	7.15942
Hunan	118.98	8.96159	6.66351	14.4015	10.7131		Hunan	74.4929	5.61084	4.17201	9.01677	6.70745
Guangdong	79.0582	3.43979	11.5554	14.5043	9.85016		Guangdong	66.7677	2.90504	9.75895	12.2495	8.31884
Guangxi	52.6964	0.804193	6.9348	1.14337	6.55955		Guangxi	77.3374	1.18024	10.1775	1.67802	9.62682
Hainan	2.81415	0.1166	0.0110867	0.122593	0.892153		Hainan	71.1257	2.94699	0.280208	3.09847	22.5486
Chongqing	76.5879	3.93755	3.92793	10.2943	6.7036		Chongqing	75.4923	3.88123	3.87174	10.147	6.60771
Sichuan	142.728	3.70264	2.63012	12.9952	19.4634		Sichuan	78.6296	2.03981	1.44895	7.15915	10.7225
Guizhou	54.2053	1.66318	0.38474	18.1147	6.87356		Guizhou	66.7212	2.04721	0.473576	22.2973	8.46065
Yunnan	67.2823	2.17925	3.78031	2.79685	4.9576		Yunnan	83.0684	2.69055	4.66726	3.45306	6.12077
Shaanxi	72.4273	2.72641	7.55925	5.48553	6.47782		Shaanxi	76.4999	2.87972	7.98431	5.79399	6.84207
Gansu	66.1002	2.2987	5.65424	1.75448	7.49153		Gansu	79.3528	2.75957	6.78787	2.10624	8.99352
Qinghai	12.3656	0.02692	0.159833	0.6241	0.00466667		Qinghai	93.813	0.204231	1.21259	4.73479	0.0354041
Ningxia	19.7507	0.244407	0	0.772707	0		Ningxia	95.1025	1.17685	0	3.72069	0
Xinjiang	65.8553	0.59248	0.2643	3.33332	0.145453		Xinjiang	93.8232	0.844099	0.376545	4.74894	0.207226
